# Supplementary material for: New Proposal of Epiphytic Bromeliaceae Functional Groups to Include Nebulophytes and Shallow Tanks
Source: Plants (Basel). 2022 Nov 17;11(22):3151. doi: 10.3390/plants11223151 (PMC9693514; doi:10.3390/plants11223151)
Supplement: Supplementary file 1 [file plants-11-03151-s001.zip]

Archive with 1 entries (1 files):
- plants-1967419-supplementary.pdf
